# Supplementary material for: Polyindole-Derived Nitrogen-Doped Graphene Quantum Dots-Based Electrochemical Sensor for Dopamine Detection
Source: Biosensors (Basel). 2022 Nov 22;12(12):1063. doi: 10.3390/bios12121063 (PMC9775058; doi:10.3390/bios12121063)
Supplement: Supplementary file 1 [file biosensors-12-01063-s001.zip]

Archive with 1 entries (1 files):
- biosensors-2017573-supplementary.pdf
